# Supplementary material for: Opioid Use Disorder Curriculum: Medicine Clerkship Standardized Patient Case, Small-Group Activity, and Patient Panel
Source: MedEdPORTAL. 2022 May 24;18:11248. doi: 10.15766/mep_2374-8265.11248 (PMC9127032; doi:10.15766/mep_2374-8265.11248)
Supplement: Supplementary file 1 — SP Learner Handout.docxSP Case.docxSP Feedback Script.docxCase - Student.docxCase - Facilitator.docxOSCE Rubric for H and P.xlsx [file mep_2374-8265.11248-s001.zip]

Archive with 8 entries (7 files):
- mep_2374-8265.11248-s001/
- mep_2374-8265.11248-s001/A. SP Learner Handout.docx
- mep_2374-8265.11248-s001/B. SP Case.docx
- mep_2374-8265.11248-s001/C. SP Feedback Script.docx
- mep_2374-8265.11248-s001/D. Case - Student.docx
- mep_2374-8265.11248-s001/E. Case - Facilitator.docx
- mep_2374-8265.11248-s001/Educational_Summary_Report_11248.pdf
- mep_2374-8265.11248-s001/F. OSCE Rubric for H and P.xlsx
