# Supplementary material for: Opioid Use Disorder Curriculum: Medicine Clerkship Standardized Patient Case, Small-Group Activity, and Patient Panel
Source: MedEdPORTAL. 2022 May 24;18:11248. doi: 10.15766/mep_2374-8265.11248 (PMC9127032; doi:10.15766/mep_2374-8265.11248)
Supplement: Supplementary file 1 — SP Learner Handout.docxSP Case.docxSP Feedback Script.docxCase - Student.docxCase - Facilitator.docxOSCE Rubric for H and P.xlsx [file mep_2374-8265.11248-s001.zip › mep_2374-8265.11248-s001/F. OSCE Rubric for H and P.xlsx]

## Sheet: Sheet1
		Yes (1)	No	Weight	weighted points
HPI	Chief complaint: partner wanted me to stop using heroin	1		1	1
	Duration of opioid use	1		1	1
	Character/severity of withdrawal symptoms	1		1	1
	Need for larger and more frequent doses to prevent withdrawal	1		1	1
	History of drug free period or history of buprenorphine use	1		1	1
PMH	History of substance use disorder (+/- level of control)	1		0.25	0.25
	History of ADHD or trauma	1		0.25	0.25
	Endocarditis or septic arthritis (complications of injection drug use)	1		0.25	0.25
FH	Father’s alcohol use and/or liver cirrhosis	1		0.25	0.25
SH	Prior use of more than one substance (e.g., heroin, fentanyl, marijuana)	1		0.25	0.25
	Homelessness (i.e., living with friend)	1		0.25	0.25
	Sexually active with partner	1		0.25	0.25
	Does not use condoms during sex	1		0.25	0.25
PE	Track marks in arms	1		0.25	0.25
Format and Structure	All sections of the H&P Completed	1		1.5	1.5
	Avoids stigmatizing language (“addict,” “injection drug abuser,” “substance abuse,” “drug abuse,” “detox,” “clean/sober”).	1		1.5	1.5
Assessment and Plan	Opioid use disorder (or substance use disorder)	1		1	1
	Motivational interviewing/ Assessment for stages of change (+/- counseling regarding medication use for opioid use disorder, e.g., buprenorphine)	1		1	1
	Counseling regarding high risk behavior (e.g., safer sex practices like condom use, PrEP, routine HIV and STI screening)	1		1	1
	Counseling regarding safe injection practices (using syringes only once, not sharing syringes, using sterile water/saline to dissolve drugs, refer to IDEA exchange, having access to naloxone/knowing how to use it) Give 1 extra point in column F if they get this right.	0		NA	0
					13.25	Sum
					1	Grade is "Sum"/13.25
